# Supplementary material for: Effect of Citric Acid and Tromethamine on the Stability of Eyedrops Containing Lifitegrast
Source: Pharmaceuticals (Basel). 2024 Oct 23;17(11):1415. doi: 10.3390/ph17111415 (PMC11597827; doi:10.3390/ph17111415)
Supplement: Supplementary file 1 [file pharmaceuticals-17-01415-s001.zip]

Archive with 1 entries (1 files):
- pharmaceuticals-3250226-supplementary.pdf
